# Supplementary material for: Topical and systemic immunoreaction triggered by intravesical chemotherapy in an N-butyl-N-(4-hydroxybutyl) nitorosamine induced bladder cancer mouse model
Source: PLoS One. 2017 Apr 13;12(4):e0175494. doi: 10.1371/journal.pone.0175494 (PMC5391151; doi:10.1371/journal.pone.0175494)
Supplement: S2 Table — Raw data of Fig 1C. (XLSX) [file pone.0175494.s005.xlsx]

## Sheet: Sheet1
Number of mice	resected bladder weight of each treatment group (g)
	PBS	BCG	MMC	ADM	GEM	DTX
1	0.262	0.21	0.178	0.205	0.176	0.148
2	0.299	0.194	0.135	0.117	0.158	0.266
3	0.244	0.158	0.09	0.209	0.155	0.156
4	0.435	0.198	0.112	0.166	0.211	0.26
5	0.448	0.104	0.153	0.139	0.249	0.094
6	0.256	0.238	0.101	0.21	0.16	0.283
7	0.327	0.184	0.197	0.11	0.21	0.224
8	0.5	0.248	0.143	0.12	0.15	0.12
9	0.421	0.202	0.172	0.198	0.179	0.142
10	0.468	0.288	0.141	0.186	0.148	0.27
11	0.245	0.245	0.134	0.213	0.196	0.151
12	0.431	0.213	0.156	0.171	0.223	0.258
13	0.267	0.164	0.147	0.128	0.236	0.102
14	0.256	0.276	0.197	0.206	0.158	0.263
15	0.448	0.154	0.122	0.115	0.209	0.181
PBS = phosphate buffered saline; BCG = bacillus Calmette-Guerin; MMC = mitomycin C; ADM = adriamycin; GEM = gemcitabine; DTX = docetaxel
