# Supplementary material for: Topical and systemic immunoreaction triggered by intravesical chemotherapy in an N-butyl-N-(4-hydroxybutyl) nitorosamine induced bladder cancer mouse model
Source: PLoS One. 2017 Apr 13;12(4):e0175494. doi: 10.1371/journal.pone.0175494 (PMC5391151; doi:10.1371/journal.pone.0175494)
Supplement: S3 Table — Raw data of S1 Fig. (XLSX) [file pone.0175494.s006.xlsx]

## Sheet: Sheet1
The number of CD4-positive cells in resected bladder using mouse samples
Number of patients	Number of positive cells (mean)
	PBS	BCG	MMC	ADM	GEM	DTX
1	6	15	2	6	6	7
2	2	33	1	1	5	15
3	9	21	3	5	4	5
4	2	15	1	1	3	4
5	4	9	2	7	11	10
6	8	6	4	4	7	9
7	2	22	8	7	9	5
8	4	14	4	6	3	2
9	6	10	3	10	2	4
10	8	19	7	8	6	6
11	4	16	10	9	7	2
12	2	8	8	8	9	4
13	4	12	6	7	5	7
14	3	9	9	4	8	3
15	7	8	3	3	4	8
The number of CD8-positive cells in resected bladder using mouse samples
Number of patients	Number of positive cells (mean)
	PBS	BCG	MMC	ADM	GEM	DTX
1	1	5	1	1	6	2
2	1	40	1	1	3	5
3	6	12	2	1	10	3
4	3	7	1	2	1	5
5	2	3	2	3	3	2
6	0	3	3	4	7	4
7	2	5	2	7	3	3
8	3	18	1	3	2	4
9	1	8	2	5	4	2
10	4	7	5	2	6	1
11	6	10	4	1	4	3
12	5	4	1	8	5	1
13	4	6	5	3	2	8
14	2	21	2	6	3	7
15	5	14	3	9	2	4
The number of CD56-positive cells in resected bladder using mouse samples
Number of patients	Number of positive cells (mean)
	PBS	BCG	MMC	ADM	GEM	DTX
1	5	40	1	2	11	9
2	2	8	1	6	6	5
3	8	36	2	5	11	8
4	2	21	1	4	4	4
5	6	14	2	5	5	6
6	2	15	3	4	7	6
7	2	16	1	3	4	8
8	3	5	0	7	5	7
9	2	17	3	2	6	9
10	5	7	2	5	8	3
11	4	9	6	3	3	4
12	3	11	0	2	4	2
13	6	16	2	6	2	5
14	3	12	1	4	5	2
15	7	19	2	4	4	3
The number of CD204-positive cells in resected bladder using mouse samples
Number of patients	Number of positive cells (mean)
	PBS	BCG	MMC	ADM	GEM	DTX
1	6	5	2	1	15	9
2	6	3	1	2	6	9
3	13	11	3	4	3	6
4	7	3	2	5	7	5
5	15	7	5	3	3	4
6	2	3	6	5	8	10
7	9	2	4	4	6	5
8	10	3	2	2	9	9
9	11	10	5	3	3	13
10	8	12	3	1	5	4
11	12	6	1	5	13	7
12	4	4	7	2	12	9
13	9	8	4	6	7	5
14	8	7	6	1	9	12
15	14	13	3	2	5	8
The number of Foxp3-positive cells in resected bladder using mouse samples
Number of patients	Number of positive cells (mean)
	PBS	BCG	MMC	ADM	GEM	DTX
1	15	3	3	1	7	3
2	4	32	2	0	0	13
3	22	18	1	5	12	4
4	5	22	0	1	5	5
5	14	21	4	2	2	6
6	4	3	5	3	4	7
7	2	11	2	0	7	8
8	11	10	1	4	9	8
9	9	6	0	2	3	5
10	7	4	4	3	4	11
11	8	7	7	9	9	4
12	12	9	3	7	3	7
13	18	4	9	4	5	3
14	6	3	4	1	10	12
15	4	5	5	5	4	9
The number of PD-L1-positive cells in resected bladder using mouse samples
Number of patients	Number of positive cells (mean)
	PBS	BCG	MMC	ADM	GEM	DTX
1	6	2	3	3	5	2
2	1	22	2	2	4	8
3	4	8	1	0	10	2
4	9	6	3	1	3	9
5	3	4	2	4	3	6
6	3	2	5	8	17	5
7	4	10	7	12	6	4
8	5	8	3	9	3	19
9	18	18	5	7	5	7
10	9	19	12	15	9	4
11	8	13	13	6	9	12
12	6	7	6	16	7	6
13	4	6	8	4	12	3
14	12	9	3	5	5	7
15	8	7	5	8	8	8
