# Supplementary material for: Topical and systemic immunoreaction triggered by intravesical chemotherapy in an N-butyl-N-(4-hydroxybutyl) nitorosamine induced bladder cancer mouse model
Source: PLoS One. 2017 Apr 13;12(4):e0175494. doi: 10.1371/journal.pone.0175494 (PMC5391151; doi:10.1371/journal.pone.0175494)
Supplement: S4 Table — Raw data of S3 Fig. (XLSX) [file pone.0175494.s007.xlsx]

## Sheet: Sheet1
The number of CD4-positive cells in resected spleen using mouse samples
Number of patients	Number of positive cells (mean)
	PBS	BCG	MMC	ADM	GEM	DTX
1	67	159	93	52	108	106
2	43	68	122	86	62	72
3	27	171	88	47	52	91
4	99	165	111	102	45	109
5	40	73	73	121	113	132
6	52	154	132	65	58	131
7	81	113	84	72	64	152
8	102	131	96	36	62	98
9	58	48	78	58	88	46
10	86	72	138	115	76	52
11	74	96	136	91	68	137
12	112	118	129	97	41	83
13	108	124	98	89	72	141
14	97	138	102	104	97	122
15	84	94	71	111	86	90
The number of CD8-positive cells in resected spleen using mouse samples
Number of patients	Number of positive cells (mean)
	PBS	BCG	MMC	ADM	GEM	DTX
1	72	57	72	40	75	33
2	88	60	88	64	63	27
3	118	73	64	31	86	47
4	109	52	70	96	55	57
5	62	75	52	104	84	93
6	83	75	110	82	104	47
7	78	80	93	74	92	102
8	72	105	86	55	96	59
9	68	67	78	68	52	86
10	53	89	47	76	82	92
11	94	82	102	85	90	78
12	86	48	68	92	44	96
13	59	64	57	74	76	91
14	96	112	66	89	98	88
15	74	92	92	92	43	76
The number of CD56-positive cells in resected spleen using mouse samples
Number of patients	Number of positive cells (mean)
	PBS	BCG	MMC	ADM	GEM	DTX
1	37	159	65	82	94	56
2	35	144	101	57	57	46
3	51	209	62	90	71	62
4	37	247	74	101	73	57
5	60	120	86	121	92	63
6	64	111	89	86	101	68
7	49	132	92	112	64	120
8	50	80	104	78	58	54
9	72	108	76	92	52	42
10	35	77	66	94	69	56
11	44	92	71	72	88	48
12	63	98	87	66	92	50
13	48	122	77	54	79	72
14	38	78	83	88	98	64
15	66	66	82	70	73	55
The number of CD204-positive cells in resected spleen using mouse samples
Number of patients	Number of positive cells (mean)
	PBS	BCG	MMC	ADM	GEM	DTX
1	11	18	12	11	24	11
2	3	8	2	6	10	8
3	8	12	6	3	6	7
4	7	2	16	10	9	20
5	9	4	2	7	19	27
6	8	7	8	5	2	12
7	10	15	2	8	4	6
8	4	3	5	4	7	8
9	6	6	8	4	3	4
10	9	8	15	9	9	7
11	13	2	9	8	10	8
12	6	18	4	15	4	30
13	8	5	3	9	2	9
14	7	3	21	7	8	3
15	5	7	7	8	5	4
The number of Foxp3-positive cells in resected spleen using mouse samples
Number of patients	Number of positive cells (mean)
	PBS	BCG	MMC	ADM	GEM	DTX
1	81	66	46	36	100	32
2	62	63	92	53	47	43
3	75	140	38	34	32	53
4	47	104	64	102	42	57
5	98	103	72	122	84	58
6	111	117	63	84	64	86
7	86	94	88	65	66	116
8	54	82	51	57	72	44
9	59	98	102	92	70	73
10	74	86	66	89	88	46
11	88	74	55	44	49	78
12	102	77	62	72	55	48
13	84	89	69	78	60	88
14	63	84	82	81	91	94
15	72	76	87	54	53	96
The number of PD-L1-positive cells in resected spleen using mouse samples
Number of patients	Number of positive cells (mean)
	PBS	BCG	MMC	ADM	GEM	DTX
1	6	2	3	3	5	2
2	1	22	2	2	4	8
3	4	8	1	0	10	2
4	9	6	3	15	3	9
5	3	4	2	4	3	6
6	3	2	8	6	7	5
7	4	10	9	5	9	4
8	8	8	15	7	4	9
9	7	19	11	11	5	3
10	3	7	19	9	8	4
11	4	9	7	6	6	7
12	5	15	29	13	7	5
13	10	8	14	8	5	2
14	8	6	9	10	3	8
15	7	11	8	9	4	9
