# Supplementary material for: Topical and systemic immunoreaction triggered by intravesical chemotherapy in an N-butyl-N-(4-hydroxybutyl) nitorosamine induced bladder cancer mouse model
Source: PLoS One. 2017 Apr 13;12(4):e0175494. doi: 10.1371/journal.pone.0175494 (PMC5391151; doi:10.1371/journal.pone.0175494)
Supplement: S5 Table — Raw data of Fig 3. (XLSX) [file pone.0175494.s008.xlsx]

## Sheet: Sheet1
The number of CD204-positive cells in each field using human samples
Treatment	Number of patients	Primary tumor					Recurrence tumor
		Number of positive cells in each field					Number of positive cells in each field
		A	B	C	D		A	B	C	D
BCG	1	4	2	6	5		3	2	6	4
	2	4	5	4	5		4	6	3	5
	3	2	4	5	5		4	4	3	6
	4	6	4	4	5		2	6	3	5
MMC	5	3	4	3	4		1	2	2	2
	6	4	4	3	4		1	0	1	0
	7	3	4	4	4		1	2	0	2
	8	4	3	3	4		2	2	1	0
ADM	9	5	4	3	4		2	3	2	3
	10	5	6	4	5		4	2	3	2
	11	4	5	5	5		3	3	3	2
	12	4	4	6	3		2	4	2	2
The number of Foxp3-positive cells in each field using human samples
Treatment	Number of patients	Primary tumor					Recurrence tumor
		Number of positive cells in each field					Number of positive cells in each field
		1	2	3	4		1	2	3	4
BCG	1	41	51	47	53		35	58	49	44
	2	39	43	45	49		37	35	41	39
	3	42	46	41	48		43	48	38	46
	4	46	44	50	39		41	45	47	45
MMC	5	37	41	35	49		37	45	34	31
	6	34	38	44	45		18	21	23	19
	7	35	45	41	49		30	19	37	45
	8	37	43	35	40		23	33	21	20
ADM	9	38	38	41	45		18	15	21	19
	10	41	37	43	34		17	20	22	15
	11	36	42	33	35		19	15	17	16
	12	45	43	40	37		21	17	19	23
