# Supplementary material for: Topical and systemic immunoreaction triggered by intravesical chemotherapy in an N-butyl-N-(4-hydroxybutyl) nitorosamine induced bladder cancer mouse model
Source: PLoS One. 2017 Apr 13;12(4):e0175494. doi: 10.1371/journal.pone.0175494 (PMC5391151; doi:10.1371/journal.pone.0175494)
Supplement: S7 Table — Raw data of Fig 5 and S6 Table. (XLSX) [file pone.0175494.s010.xlsx]

## Sheet: Sheet1
Sampling Time	IL-17A (pg/mL)							G-CSF (pg/mL)
	PBS	BCG	MMC	ADM	GEM	DTX		PBS	BCG	MMC	ADM	GEM	DTX
before	8.01	10	10.68	10.276	12.31	14.63		1.96	2.43	3.98	1.89	3.02	2.3
	9.13	8.12	10.11	5.21	8.21	8.12		1.51	3.42	2.12	2.98	1.91	4.05
	6.13	5.13	8.15	7.09	5.11	4.13		2.14	2.24	3.66	1.53	1.18	1.91
1W	17.89	21.63	20.94	19.94	28.47	24.73		3.97	15.6	35.9	6.8	11.61	14.24
	22.18	26.11	25.09	25.15	35.13	22.16		2.96	18.01	38.1	10.1	12.98	17.06
	15.13	20.12	13.14	16.12	25.12	20.14		5.01	14.2	32	5.1	9.95	13.12
2W	13.31	24.42	8.52	15.26	23.31	21		0.93	3.61	83.99	1.82	8.86	17.15
	16.18	30.14	12.16	18.15	30.16	25.16		0.85	4.18	85.9	2.67	9.99	20.08
	12.12	20.13	8.11	14.12	19.2	19.13		1.04	2.92	79.02	5.01	8.17	15.09
3W	16.05	30.1	8.73	14.89	16.73	19.89		5.96	2.69	19.1	11.03	3.12	29.55
	18.14	33.15	11.14	19.13	22.16	27.16		4.53	5.15	23.18	14.11	4.02	34.88
	13.13	24.16	7.14	9.18	14.12	17.13		6.42	6.98	15.99	10.02	2.5	23.02
4W	17.26	25.05	10.89	15.63	16.94	22.47		13.82	18.88	10.55	12	2.22	8.96
	21.14	31.16	14.16	23.13	20.17	26.15		11.02	20.12	11.09	12.98	4.06	12.03
	16.13	19.14	8.16	13.13	12.12	21.1		15.2	15.95	9.02	9.06	1.92	8.2
PBS = phosphate buffered saline; BCG = bacillus Calmette-Guerin; MMC = mitomycin C; ADM = adriamycin; GEM = gemcitabine; DTX = docetaxel; IL = interleukin; G-CSF = granulocyte colony stimulating factor; W = week after the initial treatment
