# Supplementary material for: Topical and systemic immunoreaction triggered by intravesical chemotherapy in an N-butyl-N-(4-hydroxybutyl) nitorosamine induced bladder cancer mouse model
Source: PLoS One. 2017 Apr 13;12(4):e0175494. doi: 10.1371/journal.pone.0175494 (PMC5391151; doi:10.1371/journal.pone.0175494)
Supplement: S8 Table — Raw data of Fig 6. (XLSX) [file pone.0175494.s011.xlsx]

## Sheet: Sheet1
Number of mice	Number of neutrophils in each treatment group (cells/µL)
	PBS	BCG	MMC	ADM	GEM	DTX
1	108	285	135	168	40	320
2	90	472	152	150	90	124
3	109	312	144	164	102	109
4	111	266	183	156	110	120
5	82	492	166	172	78	86
6	106	378	154	158	84	92
7	108	344	168	178	92	102
8	112	390	130	142	122	112
9	109	488	188	168	58	88
10	86	296	152	152	86	180
11	96	458	148	182	104	240
12	92	470	142	166	142	78
13	104	484	156	188	106	96
14	120	302	192	146	82	108
15	122	498	174	170	94	228
Number of mice	Number of lymphocytes in each treatment group (cells/µL)
	PBS	BCG	MMC	ADM	GEM	DTX
1	5184	5310	2511	5208	6528	5978
2	6935	4992	3010	5060	3920	5888
3	5276	5643	2244	4898	5724	6214
4	5488	4824	2836	5142	5324	5796
5	6534	5284	2773	5642	4906	5992
6	5892	5202	3466	4903	5776	5236
7	6386	5486	3838	5338	6528	6174
8	5002	4786	2946	5826	4655	5872
9	6642	6552	3102	4908	5014	5746
10	5731	5288	2984	5886	4292	5902
11	5165	5342	2912	5432	6114	4894
12	6872	6889	3682	5925	5898	5103
13	5994	5492	3444	5892	6222	5395
14	5104	5210	2495	6224	4984	5774
15	5768	4784	3118	5682	5884	4992
Number of mice	Number of monocytes in each treatment group (cells/µL)
	PBS	BCG	MMC	ADM	GEM	DTX
1	108	118	27	224	68	61
2	73	88	50	186	40	192
3	69	104	94	98	96	78
4	98	62	122	174	82	94
5	97	86	76	84	104	91
6	54	112	88	165	116	132
7	112	108	116	122	69	73
8	87	96	74	64	76	84
9	92	73	68	78	92	56
10	61	92	91	194	126	106
11	102	66	99	107	84	62
12	76	72	62	172	72	87
13	69	84	72	165	58	101
14	78	74	102	72	88	58
15	95	108	58	94	114	69
